# Supplementary material for: Two new species of Quedius Stephens, subgenus Raphirus Stephens from Yunnan, Southwest China (Coleoptera, Staphylinidae, Staphylinini)
Source: Zookeys. 2012 Jan 13;(165):47–55. doi: 10.3897/zookeys.165.2331 (PMC3272633; doi:10.3897/zookeys.165.2331)
Supplement: XML Treatment for Quedius nabanhensis [file zookeys.165.2331-treatment1.xml]

<!DOCTYPE tp:taxon-treatment
  PUBLIC "-//TaxonX//DTD Taxonomic Treatment Publishing DTD v0 20100105//EN" "tax-treatment-NSO.dtd">
<tp:taxon-treatment xmlns:tp="http://www.plazi.org/taxpub"><tp:treatment-meta><mixed-citation publication-type="journal"><person-group><name><surname>Hu</surname><given-names>Jia-Yao</given-names></name><name><surname>Li</surname><given-names>Li-Zhen</given-names></name><name><surname>Cao</surname><given-names>Guang-Hong</given-names></name></person-group><article-title>Two new species of <italic>Quedius</italic> Stephens, subgenus <italic>Raphirus</italic> Stephens from Yunnan, Southwest China (Coleoptera, Staphylinidae, Staphylinini)
                </article-title><source>Zookeys</source><day>13</day><month>1</month><year>2012</year><volume>2012</volume><issue>165</issue><fpage>47</fpage><lpage>55</lpage><pub-id pub-id-type="doi">10.3897/zookeys.165.2331</pub-id></mixed-citation></tp:treatment-meta><tp:nomenclature><tp:taxon-name>
                        <tp:taxon-name-part taxon-name-part-type="genus">Quedius</tp:taxon-name-part>
                        <tp:taxon-name-part taxon-name-part-type="species">nabanhensis</tp:taxon-name-part>
                    <object-id xmlns:xlink="http://www.w3.org/1999/xlink" xlink:type="simple">urn:lsid:zoobank.org:act:39047DBA-1AD7-44D0-9C0F-CBB27EB8A71B</object-id>
                    <object-id xmlns:xlink="http://www.w3.org/1999/xlink" xlink:type="simple">http://species-id.net/wiki/Quedius_nabanhensis</object-id>
                    </tp:taxon-name><tp:taxon-status xmlns:xlink="http://www.w3.org/1999/xlink" xlink:type="simple">sp. n.</tp:taxon-status><xref ref-type="fig" rid="F1">Figs 1–8</xref></tp:nomenclature><tp:treatment-sec sec-type="Type material"><title>Type material.</title><p>Holotype. CHINA: Yunnan Prov.: male, Jinghong City, Nabanhe Nature Reserve, Bengganghani, Huazhulianshan, alt. 2,300 m, 29-IV-2009, Jia-Yao HU &amp; Zi-Wei YIN leg. Paratypes. 3 males, 3 females, same data as holotype.</p></tp:treatment-sec><tp:treatment-sec sec-type="Description"><title>Description.</title><p>Body length: 8.0–8.6 mm; forebody length: 4.1–4.3 mm.</p><p>Body (<xref ref-type="fig" rid="F1">Fig. 1</xref>) shiny, head, pronotum and elytra bright metallic green, abdomen black and iridescent; appendages yellowish brown, antennae slightly darkened from base toward apex.
                    </p><p>Head slightly wider than long (ratio 1.18); eyes large and convex, tempora distinctly shorter than eyes from above (ratio 0.18); dorsal surface of head with coarse and dense punctation, becoming finer toward vertex and clypeus; surface with fine and dense microsculpture of transverse waves, becoming almost meshed anterior to vertex. Antennae slightly widened apicad, segments III slightly longer than II, segments IV–IX longer than wide, gradually becoming shorter, segments X about as long as wide, last segment as long as two preceding segments combined.</p><p>Pronotum about as long as wide; dorsal rows each with seven to eight coarse punctures, forming irregular row; sublateral rows each expanded into irregular group of seven to ten punctures; some distinctly finer punctures scattered among coarse punctation; surface with fine and dense microsculpture of transverse waves. Scutellum with nine to fourteen fine punctures, with fine microsculpture of transverse waves. Elytra at base about as wide as pronotum at widest point, at suture slightly shorter (ratio 0.84), at lateral margins slightly longer (ratio 1.35) than pronotum at midline; punctation coarse and dense, almost confluent and forming transverse rugae; pubescence yellowish-golden; surface without microsculpture. Wings fully developed.</p><p>Abdomen with tergite VII bearing distinct whitish apical seam of palisade fringe; punctation moderately fine and dense; pubescence black, each tergite with some scattered golden pubescence; surface with fine and dense microsculpture of transverse waves.</p><p><italic>Male</italic>. First four segments of protarsus distinctly dilated. Sternite VIII (<xref ref-type="fig" rid="F1">Fig. 2</xref>) with four long setae on each side, with wide, shallow, arcuate medioapical emargination. Sternite IX (<xref ref-type="fig" rid="F1">Fig. 3</xref>) slightly notched in medioapical emargination, with two differentiated apical setae. Tergite X (<xref ref-type="fig" rid="F1">Fig. 4</xref>) with several apical setae. Aedeagus (<xref ref-type="fig" rid="F1">Figs 5–7</xref>) with median lobe gradually narrowed into cone-shaped apex; paramere not reaching apex of median lobe, in ventral view distinctly narrowed at middle and slightly widened near apex; with two apical setae, two similar setae and one long seta at each lateral margin below apex; underside of paramere with sensory peg setae arranged into two longitudinal areas, each with 16–17 peg setae.
                    </p><p><italic>Female</italic>. First four segments of protarsus similar to those of male, but distinctly less dilated. Tergite X (<xref ref-type="fig" rid="F1">Fig. 8</xref>) with several apical setae.
                    </p></tp:treatment-sec><tp:treatment-sec sec-type="Distribution"><title>Distribution.</title><p>Known only from the type locality (Southwest China: Yunnan Province).</p></tp:treatment-sec><tp:treatment-sec sec-type="Remarks"><title>Remarks.</title><p><italic><tp:taxon-name>Quedius nabanhensis</tp:taxon-name></italic> is closest to <italic><tp:taxon-name>Quedius xeno</tp:taxon-name></italic> Smetana, 1997b, the species known from Northern Vietnam based on the female holotype only, due to the similar form and color of the body in both species. The new species can be distinguished from <italic><tp:taxon-name>Quedius xeno</tp:taxon-name></italic> by the larger size (8.0–8.6 mm), the scutellum with several punctures and by the female tergite X (<xref ref-type="fig" rid="F1">Fig. 8</xref>) with several apical setae. <italic><tp:taxon-name>Quedius xeno</tp:taxon-name></italic> is smaller (6.6 mm), the scutellum lacks punctures and the female tergite X bears with two setae.
                    </p></tp:treatment-sec><tp:treatment-sec sec-type="Etymology"><title>Etymology.</title><p>The specific epithet is derived from the type locality.</p><fig id="F1" position="float" orientation="portrait"><label>Figures 1–8.</label><caption><p><italic><tp:taxon-name>Quedius nabanhensis</tp:taxon-name></italic> sp. n. <bold>1</bold> habitus <bold>2</bold> male sternite VIII <bold>3</bold> male sternite IX <bold>4</bold> male tergite X <bold>5</bold> aedeagus in ventral view <bold>6</bold> aedeagus in lateral view <bold>7</bold> apical portion of underside of paramere <bold>8</bold> female tergite X. Scale bars: a = 1mm, b = 0.5mm.</p></caption><graphic xmlns:xlink="http://www.w3.org/1999/xlink" xlink:href="ZooKeys-165-047-g001.jpg" position="float" orientation="portrait" xlink:type="simple"/></fig></tp:treatment-sec></tp:taxon-treatment>
