# Supplementary material for: Two new species of Quedius Stephens, subgenus Raphirus Stephens from Yunnan, Southwest China (Coleoptera, Staphylinidae, Staphylinini)
Source: Zookeys. 2012 Jan 13;(165):47–55. doi: 10.3897/zookeys.165.2331 (PMC3272633; doi:10.3897/zookeys.165.2331)
Supplement: XML Treatment for Quedius maoxingi [file zookeys.165.2331-treatment2.xml]

<!DOCTYPE tp:taxon-treatment
  PUBLIC "-//TaxonX//DTD Taxonomic Treatment Publishing DTD v0 20100105//EN" "tax-treatment-NSO.dtd">
<tp:taxon-treatment xmlns:tp="http://www.plazi.org/taxpub"><tp:treatment-meta><mixed-citation publication-type="journal"><person-group><name><surname>Hu</surname><given-names>Jia-Yao</given-names></name><name><surname>Li</surname><given-names>Li-Zhen</given-names></name><name><surname>Cao</surname><given-names>Guang-Hong</given-names></name></person-group><article-title>Two new species of <italic>Quedius</italic> Stephens, subgenus <italic>Raphirus</italic> Stephens from Yunnan, Southwest China (Coleoptera, Staphylinidae, Staphylinini)
                </article-title><source>Zookeys</source><day>13</day><month>1</month><year>2012</year><volume>2012</volume><issue>165</issue><fpage>47</fpage><lpage>55</lpage><pub-id pub-id-type="doi">10.3897/zookeys.165.2331</pub-id></mixed-citation></tp:treatment-meta><tp:nomenclature><tp:taxon-name>
                        <tp:taxon-name-part taxon-name-part-type="genus">Quedius </tp:taxon-name-part>
                        <tp:taxon-name-part taxon-name-part-type="species">maoxingi</tp:taxon-name-part>
                    <object-id xmlns:xlink="http://www.w3.org/1999/xlink" xlink:type="simple">urn:lsid:zoobank.org:act:8EB20BBE-E5E1-468F-9F27-FA5BAA78B815</object-id>
                    <object-id xmlns:xlink="http://www.w3.org/1999/xlink" xlink:type="simple">http://species-id.net/wiki/Quedius_maoxingi</object-id>
                    </tp:taxon-name><tp:taxon-status xmlns:xlink="http://www.w3.org/1999/xlink" xlink:type="simple">sp. n.</tp:taxon-status><xref ref-type="fig" rid="F2">Figs 9–15</xref></tp:nomenclature><tp:treatment-sec sec-type="Type material"><title>Type material.</title><p>Holotype. CHINA: Yunnan Prov.: male, Jinghong City, Nabanhe Nature Reserve, Guomenshan, alt. 1,200 m, 8-V-2009, Jia-Yao HU &amp; Zi-Wei YIN leg.<!--PageBreak--></p></tp:treatment-sec><tp:treatment-sec sec-type="Description"><title>Description.</title><p>Body length: 6.8 mm; forebody length: 3.4 mm.</p><p>Body (<xref ref-type="fig" rid="F2">Fig. 9</xref>) shiny, head, pronotum and elytra dark metallic blue, abdomen black and iridescent; maxillary and labial palpi brown with basal segments slightly paler; antennae brown, first segments and apical halves of following two segments black; legs black with femora and front coxae yellowish.
                    </p><p>Head slightly wider than long (ratio 1.12); eyes large and convex, tempora distinctly shorter than eyes seen from above (ratio 0.18); dorsal surface of head with coarse and dense punctation; clypeus and vertex lacking punctures; surface with fine and dense microsculpture of transverse waves, becoming almost meshed anterior to vertex. Antennae slightly widened toward apex, segments II and III subequal in length, IV and V slightly longer than wide, segments VI–X about as long as wide, last segments about as long as two preceding segments combined.</p><p>Pronotum about as long as wide; dorsal rows irregular, each with 16 coarse punctures, each row expanding into group of punctures posteriorly; sublateral rows each expanded into irregular group of nine to ten coarse punctures; some distinctly finer punctures scattered among coarse punctation; with many dense and fine punctures <!--PageBreak-->bearing whitish hairs in wide strip along lateral margin; surface with fine and dense microsculpture of transverse waves. Scutellum with 14 punctures, with fine microsculpture of transverse waves. Elytra at base about as wide as pronotum at widest point, at suture slightly shorter (ratio 0.74), at sides slightly longer (ratio 1.26) than pronotal midline; punctation coarse and dense, on disc forming transverse rugae; pubescence dark, intermixed with whitish hairs, particularly on lateral portion of each elytron; surface without microsculpture. Wings fully developed.</p><p>Abdomen with tergite VII bearing distinct whitish apical seam of palisade fringe; punctation moderately fine and dense; tergite III with distinct tuft of golden-reddish<!--PageBreak--> tomentose pubescence on each lateral portion; pubescence black at middle portion, with some whitish hairs at both lateral portions and at apical margin of each tergite; surface with fine and dense microsculpture of transverse waves.</p><p><italic>Male</italic>. First four segments of front tarsus distinctly dilated. Sternite VIII (<xref ref-type="fig" rid="F2">Fig. 10</xref>) with two long setae on each side, with wide, shallow, arcuate medioapical emargination. Sternite IX (<xref ref-type="fig" rid="F2">Fig. 11</xref>) simply rounded in medioapical emargination, without differentiated setae. Tergite X (<xref ref-type="fig" rid="F2">Fig. 12</xref>) with five long setae near posterior margin and several shorter setae anterior to them; Aedeagus (<xref ref-type="fig" rid="F2">Figs 13–15</xref>) with median lobe gradually narrowed into cone-shaped apex; paramere extending slightly beyond apex of median lobe; with two setae at apex, two slightly shorter setae and one distinctly longer seta at each lateral margin below apex; underside of paramere with sensory peg setae forming two regular longitudinal rows, each with nine or ten peg setae.
                    </p><p><italic>Female</italic>. Unknown.
                    </p></tp:treatment-sec><tp:treatment-sec sec-type="Distribution"><title>Distribution.</title><p>Known only from the type locality (Southwest China: Yunnan Province).</p></tp:treatment-sec><tp:treatment-sec sec-type="Remarks"><title>Remarks.</title><p><italic><tp:taxon-name>Quedius maoxingi</tp:taxon-name></italic> is closest to <italic><tp:taxon-name>Quedius barbarossa</tp:taxon-name></italic> Smetana, 2002 due to similar form and color of the body. The new species can be distinguished from <italic><tp:taxon-name>Quedius barbarossa</tp:taxon-name></italic> by the pronotum with some finer punctures scattered among coarse punctation, the scutellum with several punctures and by the aedeagus with symmetrical paramere (<xref ref-type="fig" rid="F2">Fig. 15</xref>). <italic><tp:taxon-name>Quedius barbarossa</tp:taxon-name></italic> lacks fine punctures scattered among coarse punctation, its scutellum lacks punctures and the aedeagus bears distinctly asymmetrical paramere.
                    </p></tp:treatment-sec><tp:treatment-sec sec-type="Etymology"><title>Etymology.</title><p>The species is named in honor of Maoxing Tian (Administration of Nabanhe River Watershed National Nature Reserve) who helped a lot during our collection in Yunnan.</p><fig id="F2" position="float" orientation="portrait"><label>Figures 9–15.</label><caption><p><italic><tp:taxon-name>Quedius maoxingi</tp:taxon-name></italic> sp. n. <bold>9</bold> habitus <bold>10</bold> male sternite VIII <bold>11</bold> male sternite IX <bold>12</bold> male tergite X <bold>13</bold> aedeagus in ventral view <bold>14</bold> aedeagus in lateral view <bold>15</bold> apical portion of underside of paramere. Scale bars: a = 1mm, b = 0.5mm.</p></caption><graphic xmlns:xlink="http://www.w3.org/1999/xlink" xlink:href="ZooKeys-165-047-g002.jpg" position="float" orientation="portrait" xlink:type="simple"/></fig><sec sec-type="Key to the multipunctatus species group of Quedius (Raphirus) from Yunnan Province, China"><title>Key to the <italic>multipunctatus</italic> species group of <italic><tp:taxon-name>Quedius</tp:taxon-name></italic> (<italic><tp:taxon-name>Raphirus</tp:taxon-name></italic>) from Yunnan Province, China
                        </title><table-wrap content-type="key" position="anchor" orientation="portrait"><table><tbody><tr><td rowspan="1" colspan="1">1</td><td rowspan="1" colspan="1">Scutellum with several punctures; pubescence of abdominal tergites not uniform, bearing some golden hairs intermixed with black ones</td><td rowspan="1" colspan="1"><italic><tp:taxon-name>Quedius nabanhensis</tp:taxon-name></italic> sp. n.
                                        </td></tr><tr><td rowspan="1" colspan="1">–</td><td rowspan="1" colspan="1">Scutellum impunctate; pubescence of abdominal tergites uniform, black or yellowish golden</td><td rowspan="1" colspan="1">2</td></tr><tr><td rowspan="1" colspan="1">2</td><td rowspan="1" colspan="1">Pubescence of abdominal tergites black</td><td rowspan="1" colspan="1">3</td></tr><tr><td rowspan="1" colspan="1">–</td><td rowspan="1" colspan="1">Pubescence of abdominal tergites yellowish golden</td><td rowspan="1" colspan="1">4</td></tr><tr><td rowspan="1" colspan="1">3</td><td rowspan="1" colspan="1">Head and pronotum with dark green metallic lustre, elytra brilliant dark green; head with microsculpture gradually changing from transverse to meshed on anterior half</td><td rowspan="1" colspan="1"><italic><tp:taxon-name>Quedius chrysogonus</tp:taxon-name></italic> Smetana
                                        </td></tr><tr><td rowspan="1" colspan="1">–</td><td rowspan="1" colspan="1">Head and pronotum with bronze-green metallic lustre, elytra brilliant bronze-green; head with microsculpture barely changing from transverse to meshed on anterior half</td><td rowspan="1" colspan="1"><italic><tp:taxon-name>Quedius puetzi</tp:taxon-name></italic> Smetana
                                        </td></tr><tr><td rowspan="1" colspan="1">4</td><td rowspan="1" colspan="1">Pronotum with sublateral rows each expanded into irregular group of seven or eight punctures; sensory peg setae of underside of paramere forming two separate longitudinal rows</td><td rowspan="1" colspan="1"><italic><tp:taxon-name>Quedius viridimicans</tp:taxon-name></italic> Smetana
                                        </td></tr><tr><td rowspan="1" colspan="1">–</td><td rowspan="1" colspan="1">Pronotum with sublateral rows each expanded into irregular group of ten to twelve punctures;sensory peg setae of underside of paramere forming apical field below apex of paramere, then extended posteriad as a row along each lateral margin</td><td rowspan="1" colspan="1"><italic><tp:taxon-name>Quedius michaeli</tp:taxon-name></italic> Smetana
                                        </td></tr></tbody></table></table-wrap></sec><sec sec-type="Key to the intricatus species group of Quedius (Raphirus) from Yunnan Province, China"><title>Key to the <italic>intricatus</italic> species group of <italic><tp:taxon-name>Quedius</tp:taxon-name></italic> (<italic><tp:taxon-name>Raphirus</tp:taxon-name></italic>) from Yunnan Province, China
                        </title><table-wrap content-type="key" position="anchor" orientation="portrait"><table><tbody><tr><td rowspan="1" colspan="1">1</td><td rowspan="1" colspan="1">Femora entirely yellowish; scutellum with several punctures</td><td rowspan="1" colspan="1"><italic><tp:taxon-name>Quedius maoxingi</tp:taxon-name></italic> sp. n.
                                        </td></tr><tr><td rowspan="1" colspan="1">–</td><td rowspan="1" colspan="1">Apices and dorsal edge of femora black; scutellum impunctate</td><td rowspan="1" colspan="1">2</td></tr><tr><td rowspan="1" colspan="1">2</td><td rowspan="1" colspan="1">Abdominal tergite III with a tuft of golden-reddish tomentose pubescence on each lateral portion;sensory peg setae of underside of paramere forming a dense subapical field, with about 50 peg setae</td><td rowspan="1" colspan="1"><italic><tp:taxon-name>Quedius torrentum</tp:taxon-name></italic> Smetana
                                        </td></tr><tr><td rowspan="1" colspan="1">–</td><td rowspan="1" colspan="1">Abdominal tergite III without tufts of golden-reddish tomentose pubescence;sensory peg setae of underside of paramere forming two irregular longitudinal rows, each with 11 and 13 peg setae</td><td rowspan="1" colspan="1"><italic><tp:taxon-name>Quedius rivulorum</tp:taxon-name></italic> Smetana
                                        </td></tr></tbody></table></table-wrap><fig id="F3" position="float" orientation="portrait"><label>Figure 16.</label><caption><p>Map showing the collecting sites of the <italic>multipunctatus</italic> group and <italic>intricatus</italic> group of <italic><tp:taxon-name>Quedius</tp:taxon-name></italic> in Yunnan Prov. <bold>1</bold> <italic><tp:taxon-name>Quedius nabanhensis</tp:taxon-name></italic> sp. n. <bold>2</bold> <italic><tp:taxon-name>Quedius chrysogonus</tp:taxon-name></italic> Smetana <bold>3</bold> <italic><tp:taxon-name>Quedius puetzi</tp:taxon-name></italic> Smetana <bold>4</bold> <italic><tp:taxon-name>Quedius viridimicans</tp:taxon-name></italic> Smetana <bold>5</bold> <italic><tp:taxon-name>Quedius michaeli</tp:taxon-name></italic> Smetana <bold>6</bold> <italic><tp:taxon-name>Quedius maoxingi</tp:taxon-name></italic> sp. n. <bold>7</bold> <italic><tp:taxon-name>Quedius torrentum</tp:taxon-name></italic> Smetana <bold>8</bold> <italic><tp:taxon-name>Quedius rivulorum</tp:taxon-name></italic> Smetana.</p></caption><graphic xmlns:xlink="http://www.w3.org/1999/xlink" xlink:href="ZooKeys-165-047-g003.jpg" position="float" orientation="portrait" xlink:type="simple"/></fig></sec></tp:treatment-sec></tp:taxon-treatment>
